# Supplementary material for: Voltammetric Kinetic Studies of Electrode Reactions: Guidelines for Detailed Understanding of Their Fundamentals
Source: J Chem Educ. 2022 Dec 27;100(2):697–706. doi: 10.1021/acs.jchemed.2c00944 (PMC9933535; doi:10.1021/acs.jchemed.2c00944)
Supplement: Supplementary file 1 — ed2c00944_si_001.zip [file ed2c00944_si_001.zip]

Archive with 3 entries (3 files):
- SI - Current-potential and Surface concentration-potential calculator.xlsm
- SI - Practical example 1.xlsm
- SI - Practical example 2.xlsm
