# Supplementary material for: Voltammetric Kinetic Studies of Electrode Reactions: Guidelines for Detailed Understanding of Their Fundamentals
Source: J Chem Educ. 2022 Dec 27;100(2):697–706. doi: 10.1021/acs.jchemed.2c00944 (PMC9933535; doi:10.1021/acs.jchemed.2c00944)
Supplement: Supplementary file 1 — ed2c00944_si_001.zip [file ed2c00944_si_001.zip › SI - Current-potential and Surface concentration-potential calculator.xlsm]

## Sheet: Theoretical response
Input data					Potential (V)	I/Id macroelectrode	I/Id spherical	I/Id disc	I/Id RDE									Potential (V)	cOs /cO* macroelectrode	cRs /cO* macroelectrode	cOs /cO* spherical	cRs /cO* spherical	cOs /cO* disc	cRs /cO* disc	cOs /cO* RDE	cRs /cO* RDE
Technique					0.282	1.69766e-05	1.57954e-05	1.54725e-05	1.66672e-05									0.282	0.999983	1.69766e-05	0.999984	1.57954e-05	0.999985	1.54725e-05	0.999983	1.66672e-05
E_initial (V) =	0.3				0.273	2.40644e-05	2.20984e-05	2.15697e-05	2.35445e-05									0.273	0.999976	2.40644e-05	0.999978	2.20984e-05	0.999978	2.15697e-05	0.999976	2.35445e-05
E_final (V) =	-0.6				0.264	3.41023e-05	3.08389e-05	2.99783e-05	3.32295e-05									0.264	0.999966	3.41023e-05	0.999969	3.08389e-05	0.99997	2.99783e-05	0.999967	3.32295e-05
Points =	100				0.255	4.83119e-05	4.29123e-05	4.15202e-05	4.68486e-05									0.255	0.999952	4.83119e-05	0.999957	4.29123e-05	0.999958	4.15202e-05	0.999953	4.68486e-05
					0.246	6.84161e-05	5.95151e-05	5.72795e-05	6.59671e-05									0.246	0.999932	6.84161e-05	0.99994	5.95151e-05	0.999943	5.72795e-05	0.999934	6.59671e-05
System					0.237	9.68426e-05	8.22314e-05	7.86705e-05	9.27516e-05									0.237	0.999903	9.68426e-05	0.999918	8.22314e-05	0.999921	7.86705e-05	0.999907	9.27516e-05
DO (cm2/s) =	1e-05				0.228	0.000137007	0.000113136	0.000107517	0.000130188									0.228	0.999863	0.000137007	0.999887	0.000113136	0.999892	0.000107517	0.99987	0.000130188
DR (cm2/s) =	1e-05				0.219	0.000193704	0.000154917	0.000146138	0.00018237									0.219	0.999806	0.000193704	0.999845	0.000154917	0.999854	0.000146138	0.999818	0.00018237
k0' (cm/s) =	0.001				0.21	0.000273657	0.000211011	0.000197451	0.000254874									0.21	0.999726	0.000273657	0.999789	0.000211011	0.999803	0.000197451	0.999745	0.000254874
a =	0.5				0.201	0.000386262	0.000285757	0.000265066	0.000355247									0.201	0.999614	0.000386262	0.999714	0.000285757	0.999735	0.000265066	0.999645	0.000355247
					0.192	0.000544621	0.000384556	0.000353397	0.00049362									0.192	0.999455	0.000544621	0.999615	0.000384556	0.999647	0.000353397	0.999506	0.00049362
Electrodes		m_O (cm/s)	m_R (cm/s)		0.183	0.000766932	0.000514043	0.00046777	0.000683467									0.183	0.999233	0.000766932	0.999486	0.000514043	0.999532	0.00046777	0.999317	0.000683467
Macroelectrode					0.174	0.00107837	0.000682256	0.000614535	0.00094253									0.174	0.998922	0.00107837	0.999318	0.000682256	0.999385	0.000614535	0.999057	0.00094253
Pulse time (s) =	1	0.00178412	0.00178412		0.165	0.00151359	0.000898816	0.00080119	0.0012939									0.165	0.998486	0.00151359	0.999101	0.000898816	0.999199	0.00080119	0.998706	0.0012939
Spherical ultramicroelectrode					0.156	0.00212001	0.00117511	0.00103652	0.00176726									0.156	0.99788	0.00212001	0.998825	0.00117511	0.998963	0.00103652	0.998233	0.00176726
Radius (um) =	5	0.02	0.02		0.147	0.00296208	0.00152451	0.00133076	0.00240024									0.147	0.997038	0.00296208	0.998475	0.00152451	0.998669	0.00133076	0.9976	0.00240024
Disc ultramicroelectrode					0.138	0.00412659	0.0019626	0.00169582	0.00323984									0.138	0.995873	0.00412659	0.998037	0.0019626	0.998304	0.00169582	0.99676	0.00323984
Radius (um) =	5	0.0254648	0.0254648		0.129	0.00572935	0.00250749	0.00214553	0.00434387									0.129	0.994271	0.00572935	0.997493	0.00250749	0.997854	0.00214553	0.995656	0.00434387
RDE					0.12	0.00792293	0.00318017	0.00269601	0.00578231									0.12	0.992077	0.00792293	0.99682	0.00318017	0.997304	0.00269601	0.994218	0.00578231
Kinematic viscosity (cm2/s) =	0.009132	0.00630589	0.00630589		0.111	0.0109055	0.00400503	0.00336606	0.00763853									0.111	0.989095	0.0109055	0.995995	0.00400503	0.996634	0.00336606	0.992361	0.00763853
Angular frequency (rad/s) =	100				0.102	0.0149297	0.0050104	0.0041777	0.0100103									0.102	0.98507	0.0149297	0.99499	0.0050104	0.995822	0.0041777	0.98999	0.0100103
					0.093	0.0203117	0.00622931	0.00515674	0.0130106									0.093	0.979688	0.0203117	0.993771	0.00622931	0.994843	0.00515674	0.986989	0.0130106
					0.084	0.0274358	0.00770032	0.00633354	0.016768									0.084	0.972564	0.0274358	0.9923	0.00770032	0.993666	0.00633354	0.983232	0.016768
					0.075	0.036756	0.00946852	0.00774382	0.0214273									0.075	0.963244	0.036756	0.990531	0.00946852	0.992256	0.00774382	0.978573	0.0214273
					0.066	0.0487869	0.0115867	0.00942961	0.0271494									0.066	0.951213	0.0487869	0.988413	0.0115867	0.99057	0.00942961	0.972851	0.0271494
					0.057	0.064084	0.0141164	0.0114403	0.0341114									0.057	0.935916	0.064084	0.985884	0.0141164	0.98856	0.0114403	0.965889	0.0341114
					0.048	0.0832083	0.0171296	0.0138338	0.0425058									0.048	0.916792	0.0832083	0.98287	0.0171296	0.986166	0.0138338	0.957494	0.0425058
					0.039	0.106675	0.02071	0.0166779	0.0525394									0.039	0.893325	0.106675	0.97929	0.02071	0.983322	0.0166779	0.947461	0.0525394
					0.03	0.134892	0.0249545	0.0200518	0.0644308									0.03	0.865108	0.134892	0.975046	0.0249545	0.979948	0.0200518	0.935569	0.0644308
					0.021	0.168084	0.0299746	0.024047	0.0784069									0.021	0.831916	0.168084	0.970025	0.0299746	0.975953	0.024047	0.921593	0.0784069
					0.012	0.206237	0.0358982	0.0287696	0.0946965									0.012	0.793763	0.206237	0.964102	0.0358982	0.97123	0.0287696	0.905303	0.0946965
					0.003	0.24905	0.04287	0.0343411	0.113522									0.003	0.75095	0.24905	0.95713	0.04287	0.965659	0.0343411	0.886478	0.113522
					-0.006	0.295926	0.0510529	0.0408997	0.135087									-0.006	0.704074	0.295926	0.948947	0.0510529	0.9591	0.0408997	0.864913	0.135087
					-0.015	0.345999	0.0606271	0.0486015	0.159562									-0.015	0.654001	0.345999	0.939373	0.0606271	0.951399	0.0486015	0.840438	0.159562
					-0.024	0.398206	0.0717898	0.0576201	0.187068									-0.024	0.601794	0.398206	0.92821	0.0717898	0.94238	0.0576201	0.812932	0.187068
					-0.033	0.451374	0.0847519	0.0681465	0.217654									-0.033	0.548626	0.451374	0.915248	0.0847519	0.931854	0.0681465	0.782346	0.217654
					-0.042	0.504327	0.0997337	0.0803867	0.251282									-0.042	0.495673	0.504327	0.900266	0.0997337	0.919613	0.0803867	0.748718	0.251282
					-0.051	0.555979	0.116958	0.0945581	0.287807									-0.051	0.444021	0.555979	0.883042	0.116958	0.905442	0.0945581	0.712193	0.287807
					-0.06	0.605405	0.136641	0.110884	0.326965									-0.06	0.394595	0.605405	0.863359	0.136641	0.889116	0.110884	0.673035	0.326965
					-0.069	0.651886	0.158977	0.129583	0.368371									-0.069	0.348114	0.651886	0.841023	0.158977	0.870417	0.129583	0.631629	0.368371
					-0.078	0.694919	0.184127	0.150861	0.411529									-0.078	0.305081	0.694919	0.815873	0.184127	0.849139	0.150861	0.588471	0.411529
					-0.087	0.734213	0.212197	0.174893	0.455845									-0.087	0.265787	0.734213	0.787803	0.212197	0.825107	0.174893	0.544155	0.455845
					-0.096	0.769659	0.243219	0.201808	0.500659									-0.096	0.230341	0.769659	0.756781	0.243219	0.798192	0.201808	0.499341	0.500659
					-0.105	0.801297	0.277133	0.231669	0.545285									-0.105	0.198703	0.801297	0.722867	0.277133	0.768331	0.231669	0.454715	0.545285
					-0.114	0.829277	0.313773	0.264454	0.589048									-0.114	0.170723	0.829277	0.686227	0.313773	0.735546	0.264454	0.410952	0.589048
					-0.123	0.853828	0.352854	0.30004	0.631327									-0.123	0.146172	0.853828	0.647146	0.352854	0.69996	0.30004	0.368673	0.631327
					-0.132	0.875223	0.393975	0.338188	0.671585									-0.132	0.124777	0.875223	0.606025	0.393975	0.661812	0.338188	0.328415	0.671585
					-0.141	0.89376	0.436626	0.378542	0.709395									-0.141	0.10624	0.89376	0.563374	0.436626	0.621458	0.378542	0.290605	0.709395
					-0.15	0.909743	0.480211	0.420631	0.744449									-0.15	0.0902572	0.909743	0.519789	0.480211	0.579369	0.420631	0.255551	0.744449
					-0.159	0.923465	0.524079	0.463891	0.776562									-0.159	0.0765352	0.923465	0.475921	0.524079	0.536109	0.463891	0.223438	0.776562
					-0.168	0.935204	0.567561	0.507687	0.805658									-0.168	0.0647959	0.935204	0.432439	0.567561	0.492313	0.507687	0.194342	0.805658
					-0.177	0.945217	0.610013	0.551354	0.831761									-0.177	0.054783	0.945217	0.389987	0.610013	0.448646	0.551354	0.168239	0.831761
					-0.186	0.953736	0.650849	0.594234	0.85497									-0.186	0.0462643	0.953736	0.349151	0.650849	0.405766	0.594234	0.14503	0.85497
					-0.195	0.960968	0.689577	0.635717	0.875442									-0.195	0.0390324	0.960968	0.310423	0.689577	0.364283	0.635717	0.124558	0.875442
					-0.204	0.967096	0.725812	0.675269	0.893374									-0.204	0.032904	0.967096	0.274188	0.725812	0.324731	0.675269	0.106626	0.893374
					-0.213	0.972281	0.759289	0.712466	0.908986									-0.213	0.0277186	0.972281	0.240711	0.759289	0.287534	0.712466	0.0910142	0.908986
					-0.222	0.976663	0.789857	0.746994	0.922504									-0.222	0.0233368	0.976663	0.210143	0.789857	0.253006	0.746994	0.0774956	0.922504
					-0.231	0.980362	0.817474	0.778661	0.934156									-0.231	0.019638	0.980362	0.182526	0.817474	0.221339	0.778661	0.0658435	0.934156
					-0.24	0.983481	0.842184	0.807385	0.94416									-0.24	0.0165187	0.983481	0.157816	0.842184	0.192615	0.807385	0.0558402	0.94416
					-0.249	0.98611	0.864103	0.833178	0.952718									-0.249	0.01389	0.98611	0.135897	0.864103	0.166822	0.833178	0.0472818	0.952718
					-0.258	0.988324	0.883399	0.856131	0.960019									-0.258	0.0116762	0.988324	0.116601	0.883399	0.143869	0.856131	0.0399811	0.960019
					-0.267	0.990187	0.900269	0.876394	0.966231									-0.267	0.00981282	0.990187	0.0997306	0.900269	0.123606	0.876394	0.0337687	0.966231
					-0.276	0.991755	0.914934	0.894155	0.971506									-0.276	0.00824512	0.991755	0.0850664	0.914934	0.105845	0.894155	0.0284937	0.971506
					-0.285	0.993073	0.927615	0.909627	0.975977									-0.285	0.00692666	0.993073	0.0723855	0.927615	0.0903731	0.909627	0.0240228	0.975977
					-0.294	0.994182	0.938532	0.923031	0.979761									-0.294	0.00581819	0.994182	0.0614682	0.938532	0.0769685	0.923031	0.0202392	0.979761
					-0.303	0.995113	0.947895	0.934591	0.982959									-0.303	0.00488651	0.995113	0.0521053	0.947895	0.0654095	0.934591	0.0170413	0.982959
					-0.312	0.995896	0.955898	0.944518	0.985658									-0.312	0.00410359	0.995896	0.0441018	0.955898	0.0554822	0.944518	0.0143415	0.985658
					-0.321	0.996554	0.962721	0.953014	0.987936									-0.321	0.00344582	0.996554	0.0372793	0.962721	0.046986	0.953014	0.0120644	0.987936
					-0.33	0.997107	0.968522	0.960264	0.989855									-0.33	0.00289327	0.997107	0.0314777	0.968522	0.0397362	0.960264	0.0101451	0.989855
					-0.339	0.997571	0.973446	0.966434	0.991471									-0.339	0.00242918	0.997571	0.026554	0.973446	0.0335656	0.966434	0.00852864	0.991471
					-0.348	0.997961	0.977617	0.971675	0.992832									-0.348	0.00203942	0.997961	0.0223828	0.977617	0.0283251	0.971675	0.0071679	0.992832
					-0.357	0.998288	0.981146	0.976117	0.993977									-0.357	0.00171213	0.998288	0.0188541	0.981146	0.0238826	0.976117	0.00602298	0.993977
					-0.366	0.998563	0.984127	0.979878	0.99494									-0.366	0.00143731	0.998563	0.0158728	0.984127	0.0201224	0.979878	0.00506003	0.99494
					-0.375	0.998793	0.986644	0.983056	0.99575									-0.375	0.00120657	0.998793	0.0133564	0.986644	0.016944	0.983056	0.00425039	0.99575
					-0.384	0.998987	0.988766	0.98574	0.99643									-0.384	0.00101284	0.998987	0.0112345	0.988766	0.0142603	0.98574	0.00356985	0.99643
					-0.393	0.99915	0.990554	0.988003	0.997002									-0.393	0.000850199	0.99915	0.00944642	0.990554	0.0119965	0.988003	0.00299795	0.997002
					-0.402	0.999286	0.992059	0.989912	0.997483									-0.402	0.000713663	0.999286	0.00794067	0.992059	0.0100884	0.989912	0.00251745	0.997483
					-0.411	0.999401	0.993327	0.991519	0.997886									-0.411	0.000599044	0.999401	0.00667332	0.993327	0.00848124	0.991519	0.0021138	0.997886
					-0.42	0.999497	0.994393	0.992872	0.998225									-0.42	0.000502828	0.999497	0.0056071	0.994393	0.00712824	0.992872	0.00177476	0.998225
					-0.429	0.999578	0.99529	0.99401	0.99851									-0.429	0.000422061	0.999578	0.00471043	0.99529	0.00598978	0.99401	0.00149002	0.99851
					-0.438	0.999646	0.996043	0.994968	0.998749									-0.438	0.000354264	0.999646	0.00395658	0.996043	0.00503222	0.994968	0.0012509	0.998749
					-0.447	0.999703	0.996677	0.995773	0.99895									-0.447	0.000297355	0.999703	0.00332297	0.996677	0.0042271	0.995773	0.00105012	0.99895
					-0.456	0.99975	0.997209	0.99645	0.999118									-0.456	0.000249587	0.99975	0.00279055	0.997209	0.00355033	0.99645	0.000881543	0.999118
					-0.465	0.999791	0.997657	0.997018	0.99926									-0.465	0.000209491	0.999791	0.00234324	0.997657	0.00298159	0.997018	0.000740006	0.99926
					-0.474	0.999824	0.998033	0.997496	0.999379									-0.474	0.000175836	0.999824	0.00196748	0.998033	0.00250373	0.997496	0.00062118	0.999379
					-0.483	0.999852	0.998348	0.997898	0.999479									-0.483	0.000147587	0.999852	0.00165188	0.998348	0.00210229	0.997898	0.000521424	0.999479
					-0.492	0.999876	0.998613	0.998235	0.999562									-0.492	0.000123875	0.999876	0.00138684	0.998613	0.00176511	0.998235	0.000437682	0.999562
					-0.501	0.999896	0.998836	0.998518	0.999633									-0.501	0.000103974	0.999896	0.00116427	0.998836	0.00148192	0.998518	0.000367384	0.999633
					-0.51	0.999913	0.999023	0.998756	0.999692									-0.51	8.72689e-05	0.999913	0.000977388	0.999023	0.00124412	0.998756	0.000308373	0.999692
					-0.519	0.999927	0.99918	0.998956	0.999741									-0.519	7.32479e-05	0.999927	0.000820477	0.99918	0.00104443	0.998956	0.000258839	0.999741
					-0.528	0.999939	0.999311	0.999123	0.999783									-0.528	6.14795e-05	0.999939	0.00068874	0.999311	0.000876766	0.999123	0.000217259	0.999783
					-0.537	0.999948	0.999422	0.999264	0.999818									-0.537	5.16018e-05	0.999948	0.000578143	0.999422	0.000735998	0.999264	0.000182358	0.999818
					-0.546	0.999957	0.999515	0.999382	0.999847									-0.546	4.33111e-05	0.999957	0.000485296	0.999515	0.000617816	0.999382	0.000153063	0.999847
					-0.555	0.999964	0.999593	0.999481	0.999872									-0.555	3.63524e-05	0.999964	0.000407354	0.999593	0.000518602	0.999481	0.000128473	0.999872
					-0.564	0.999969	0.999658	0.999565	0.999892									-0.564	3.05117e-05	0.999969	0.000341926	0.999658	0.000435313	0.999565	0.000107833	0.999892
					-0.573	0.999974	0.999713	0.999635	0.999909									-0.573	2.56094e-05	0.999974	0.000287004	0.999713	0.000365396	0.999635	9.05087e-05	0.999909
					-0.582	0.999979	0.999759	0.999693	0.999924									-0.582	2.14948e-05	0.999979	0.000240901	0.999759	0.000306705	0.999693	7.59675e-05	0.999924
					-0.591	0.999982	0.999798	0.999743	0.999936									-0.591	1.80412e-05	0.999982	0.000202203	0.999798	0.000257439	0.999743	6.37624e-05	0.999936
