# Supplementary material for: Voltammetric Kinetic Studies of Electrode Reactions: Guidelines for Detailed Understanding of Their Fundamentals
Source: J Chem Educ. 2022 Dec 27;100(2):697–706. doi: 10.1021/acs.jchemed.2c00944 (PMC9933535; doi:10.1021/acs.jchemed.2c00944)
Supplement: Supplementary file 1 — ed2c00944_si_001.zip [file ed2c00944_si_001.zip › SI - Practical example 1.xlsm]

## Sheet: Theoretical response
Input data					Potential (V)	I (A) macroelectrode	I (A) spherical	I (A) disc	I (A) RDE									Potential (V)	cOs /cO* macroelectrode	cRs /cO* macroelectrode	cOs /cO* spherical	cRs /cO* spherical	cOs /cO* disc	cRs /cO* disc	cOs /cO* RDE	cRs /cO* RDE
Technique					0.982	4.37824e-09	4.3728e-14	1.09948e-14	2.63175e-09									0.982	0.999936	6.35851e-05	0.999993	7.21308e-06	0.999994	5.69767e-06	0.999978	2.16276e-05
E_initial (V) =	1				0.973	5.42052e-09	5.23224e-14	1.31439e-14	3.17623e-09									0.973	0.999921	7.8722e-05	0.999991	8.63075e-06	0.999993	6.81136e-06	0.999974	2.61021e-05
E_final (V) =	0.1				0.964	6.67749e-09	6.25638e-14	1.57046e-14	3.82592e-09									0.964	0.999903	9.69769e-05	0.99999	1.03201e-05	0.999992	8.13838e-06	0.999969	3.14413e-05
Points =	100				0.955	8.18913e-09	7.4767e-14	1.87558e-14	4.60083e-09									0.955	0.999881	0.00011893	0.999988	1.23331e-05	0.99999	9.71956e-06	0.999962	3.78094e-05
					0.946	1.0003e-08	8.93076e-14	2.23913e-14	5.52479e-09									0.946	0.999855	0.000145273	0.999985	1.47316e-05	0.999988	1.16035e-05	0.999955	4.54025e-05
System					0.937	1.21756e-08	1.06633e-13	2.67228e-14	6.62625e-09									0.937	0.999823	0.000176826	0.999982	1.75894e-05	0.999986	1.38482e-05	0.999946	5.44542e-05
DO (cm2/s) =	1e-05				0.928	1.47745e-08	1.27275e-13	3.18837e-14	7.93907e-09									0.928	0.999785	0.000214569	0.999979	2.09944e-05	0.999983	1.65226e-05	0.999935	6.52429e-05
DR (cm2/s) =	1e-05				0.919	1.78799e-08	1.5187e-13	3.80325e-14	9.50363e-09									0.919	0.99974	0.000259669	0.999975	2.50514e-05	0.99998	1.9709e-05	0.999922	7.81004e-05
k0' (cm/s) =	9e-06				0.91	2.15875e-08	1.81173e-13	4.53585e-14	1.1368e-08									0.91	0.999686	0.000313515	0.99997	2.9885e-05	0.999976	2.35055e-05	0.999907	9.3422e-05
a =	0.5				0.901	2.60116e-08	2.16085e-13	5.40869e-14	1.35896e-08									0.901	0.999622	0.000377765	0.999964	3.56439e-05	0.999972	2.80287e-05	0.999888	0.000111679
E0' (V) =	0.771				0.892	3.1288e-08	2.57681e-13	6.44861e-14	1.62366e-08									0.892	0.999546	0.000454394	0.999957	4.25053e-05	0.999967	3.34177e-05	0.999867	0.000133432
cO* (mM) =	1				0.883	3.75787e-08	3.07239e-13	7.6876e-14	1.93904e-08									0.883	0.999454	0.000545755	0.999949	5.06801e-05	0.99996	3.98384e-05	0.999841	0.00015935
		m_O (cm/s)	m_R (cm/s)		0.874	4.50768e-08	3.66284e-13	9.16375e-14	2.3148e-08									0.874	0.999345	0.000654649	0.99994	6.04196e-05	0.999953	4.7488e-05	0.99981	0.000190229
Electrodes					0.865	5.40121e-08	4.3663e-13	1.09225e-13	2.76247e-08									0.865	0.999216	0.000784416	0.999928	7.20234e-05	0.999943	5.66019e-05	0.999773	0.000227019
Macroelectrode		0.00178412	0.00178412		0.856	6.46582e-08	5.2044e-13	1.30178e-13	3.29581e-08									0.856	0.999061	0.000939029	0.999914	8.58482e-05	0.999933	6.74603e-05	0.999729	0.000270848
Area (cm2) =	0.4				0.847	7.73409e-08	6.20291e-13	1.55142e-13	3.9312e-08									0.847	0.998877	0.00112322	0.999898	0.000102319	0.99992	8.03969e-05	0.999677	0.000323064
Pulse time (s) =	1				0.838	9.24477e-08	7.39253e-13	1.84884e-13	4.68815e-08									0.838	0.998657	0.00134261	0.999878	0.000121942	0.999904	9.58096e-05	0.999615	0.00038527
Spherical ultramicroelectrode		0.02	0.02		0.829	1.1044e-07	8.80981e-13	2.20318e-13	5.58988e-08									0.829	0.998396	0.00160391	0.999855	0.000145321	0.999886	0.000114172	0.999541	0.000459374
Radius (um) =	5				0.82	1.31866e-07	1.04983e-12	2.62533e-13	6.66406e-08									0.82	0.998085	0.00191508	0.999827	0.000173173	0.999864	0.000136049	0.999452	0.00054765
Disc ultramicroelectrode		0.0254648	0.0254648		0.811	1.57377e-07	1.25099e-12	3.12828e-13	7.94363e-08									0.811	0.997714	0.00228558	0.999794	0.000206355	0.999838	0.000162112	0.999347	0.000652804
Radius (um) =	5				0.802	1.87749e-07	1.49065e-12	3.72747e-13	9.46781e-08									0.802	0.997273	0.00272666	0.999754	0.000245887	0.999807	0.000193163	0.999222	0.00077806
RDE		0.00630589	0.00630589		0.793	2.239e-07	1.77615e-12	4.44131e-13	1.12833e-07									0.793	0.996748	0.00325169	0.999707	0.000292982	0.99977	0.000230156	0.999073	0.000927253
Kinematic viscosity (cm2/s) =	0.009132				0.784	2.66923e-07	2.11627e-12	5.29174e-13	1.34455e-07									0.784	0.996123	0.00387652	0.999651	0.000349086	0.999726	0.000274226	0.998895	0.00110495
Angular frequency (rad/s) =	100				0.775	3.18113e-07	2.52146e-12	6.30487e-13	1.60207e-07									0.775	0.99538	0.00461994	0.999584	0.000415923	0.999673	0.000326728	0.998683	0.00131658
Area (cm2) =	0.2				0.766	3.79003e-07	3.00414e-12	7.51179e-13	1.90875e-07									0.766	0.994496	0.00550424	0.999504	0.000495542	0.999611	0.000389273	0.998431	0.0015686
					0.757	4.51408e-07	3.57911e-12	8.94957e-13	2.27393e-07									0.757	0.993444	0.00655578	0.99941	0.000590386	0.999536	0.000463781	0.998131	0.0018687
					0.748	5.37475e-07	4.26401e-12	1.06623e-12	2.70873e-07									0.748	0.992194	0.00780572	0.999297	0.000703362	0.999447	0.000552537	0.997774	0.00222602
					0.739	6.39735e-07	5.07982e-12	1.27025e-12	3.22635e-07									0.739	0.990709	0.00929084	0.999162	0.000837932	0.999342	0.000658263	0.997349	0.0026514
					0.73	7.61172e-07	6.05151e-12	1.51327e-12	3.84249e-07									0.73	0.988946	0.0110545	0.999002	0.000998216	0.999216	0.000784199	0.996842	0.00315774
					0.721	9.05293e-07	7.2088e-12	1.80273e-12	4.57577e-07									0.721	0.986852	0.0131475	0.998811	0.00118911	0.999066	0.000934201	0.99624	0.00376034
					0.712	1.07621e-06	8.58706e-12	2.14748e-12	5.44825e-07									0.712	0.98437	0.0156297	0.998584	0.00141646	0.998887	0.00111286	0.995523	0.00447735
					0.703	1.27872e-06	1.02283e-11	2.55808e-12	6.48612e-07									0.703	0.981429	0.0185709	0.998313	0.0016872	0.998674	0.00132564	0.99467	0.00533026
					0.694	1.51843e-06	1.21826e-11	3.04704e-12	7.72034e-07									0.694	0.977948	0.0220521	0.99799	0.00200957	0.998421	0.00157902	0.993655	0.00634454
					0.685	1.80182e-06	1.45094e-11	3.62928e-12	9.18755e-07									0.685	0.973832	0.0261677	0.997607	0.00239337	0.998119	0.00188075	0.99245	0.00755029
					0.676	2.13635e-06	1.72793e-11	4.32252e-12	1.0931e-06									0.676	0.968974	0.0310262	0.99715	0.00285027	0.99776	0.00224	0.991017	0.00898304
					0.667	2.5306e-06	2.0576e-11	5.14782e-12	1.30016e-06									0.667	0.963248	0.0367518	0.996606	0.00339408	0.997332	0.00266768	0.989315	0.0106847
					0.658	2.99427e-06	2.44992e-11	6.13018e-12	1.54593e-06									0.658	0.956514	0.0434857	0.995959	0.00404122	0.996823	0.00317676	0.987296	0.0127044
					0.649	3.53831e-06	2.91667e-11	7.29928e-12	1.83745e-06									0.649	0.948613	0.0513868	0.995189	0.00481115	0.996217	0.0037826	0.9849	0.0151001
					0.64	4.17488e-06	3.47184e-11	8.69034e-12	2.18293e-06									0.64	0.939368	0.0606316	0.994273	0.0057269	0.995497	0.00450347	0.982061	0.0179392
					0.631	4.9173e-06	4.13194e-11	1.03451e-11	2.59195e-06									0.631	0.928586	0.0714137	0.993184	0.00681577	0.994639	0.00536097	0.978699	0.0213005
					0.622	5.77988e-06	4.91653e-11	1.23128e-11	3.07563e-06									0.622	0.916059	0.083941	0.99189	0.00810996	0.993619	0.00638069	0.974725	0.0252754
					0.613	6.77769e-06	5.84864e-11	1.4652e-11	3.64679e-06									0.613	0.901568	0.0984321	0.990352	0.00964751	0.992407	0.00759289	0.970031	0.0299692
					0.604	7.92606e-06	6.95542e-11	1.74315e-11	4.32016e-06									0.604	0.88489	0.11511	0.988527	0.0114732	0.990967	0.00903329	0.964497	0.0355029
					0.595	9.23999e-06	8.26875e-11	2.07326e-11	5.11246e-06									0.595	0.865808	0.134192	0.98636	0.0136396	0.989256	0.010744	0.957986	0.042014
					0.586	1.07333e-05	9.826e-11	2.46508e-11	6.04258e-06									0.586	0.84412	0.15588	0.983792	0.0162083	0.987226	0.0127744	0.950342	0.0496577
					0.577	1.24177e-05	1.16708e-10	2.92981e-11	7.13156e-06									0.577	0.819659	0.180341	0.980749	0.0192513	0.984817	0.0151827	0.941393	0.0586068
					0.568	1.43013e-05	1.38539e-10	3.48055e-11	8.40252e-06									0.568	0.792303	0.207697	0.977148	0.0228524	0.981963	0.0180368	0.930948	0.0690516
					0.559	1.63876e-05	1.64341e-10	4.13257e-11	9.88045e-06									0.559	0.762003	0.237997	0.972891	0.0271085	0.978584	0.0214156	0.918803	0.0811971
					0.55	1.86741e-05	1.9479e-10	4.90356e-11	1.15917e-05									0.55	0.728797	0.271203	0.967869	0.0321312	0.974589	0.025411	0.90474	0.0952603
					0.541	2.1151e-05	2.3066e-10	5.81397e-11	1.35634e-05									0.541	0.692826	0.307174	0.961952	0.0380481	0.969871	0.0301289	0.888536	0.111464
					0.532	2.38005e-05	2.72828e-10	6.88722e-11	1.58223e-05									0.532	0.654346	0.345654	0.954996	0.0450038	0.964309	0.0356906	0.869973	0.130027
					0.523	2.65969e-05	3.22279e-10	8.14996e-11	1.83933e-05									0.523	0.613735	0.386265	0.946839	0.0531609	0.957766	0.0422344	0.848844	0.151156
					0.514	2.95066e-05	3.80105e-10	9.63223e-11	2.12981e-05									0.514	0.571476	0.428524	0.937301	0.0626995	0.950084	0.0499157	0.824973	0.175027
					0.505	3.249e-05	4.47497e-10	1.13675e-10	2.45526e-05									0.505	0.52815	0.47185	0.926184	0.0738161	0.941092	0.0589082	0.798228	0.201772
					0.496	3.55028e-05	5.25732e-10	1.33926e-10	2.81649e-05									0.496	0.484395	0.515605	0.913279	0.0867212	0.930598	0.0694023	0.768542	0.231458
					0.487	3.84992e-05	6.16145e-10	1.57471e-10	3.21327e-05									0.487	0.440878	0.559122	0.898365	0.101635	0.918396	0.0816039	0.735935	0.264065
					0.478	4.14343e-05	7.20083e-10	1.8473e-10	3.64418e-05									0.478	0.398252	0.601748	0.88122	0.11878	0.90427	0.0957298	0.700523	0.299477
					0.469	4.42669e-05	8.38855e-10	2.16132e-10	4.10637e-05									0.469	0.357114	0.642886	0.861628	0.138372	0.887997	0.112003	0.66254	0.33746
					0.46	4.69615e-05	9.73646e-10	2.52101e-10	4.59558e-05									0.46	0.317981	0.682019	0.839394	0.160606	0.869358	0.130642	0.622337	0.377663
					0.451	4.949e-05	1.12543e-09	2.93032e-10	5.10616e-05									0.451	0.281259	0.718741	0.814357	0.185643	0.848146	0.151854	0.580378	0.419622
					0.442	5.18323e-05	1.29485e-09	3.39264e-10	5.63128e-05									0.442	0.247241	0.752759	0.78641	0.21359	0.824188	0.175812	0.537224	0.462776
					0.433	5.39765e-05	1.48213e-09	3.91049e-10	6.16328e-05									0.433	0.216101	0.783899	0.755518	0.244482	0.797352	0.202648	0.493505	0.506495
					0.424	5.59181e-05	1.6869e-09	4.48508e-10	6.69407e-05									0.424	0.187904	0.812096	0.72174	0.27826	0.767576	0.232424	0.449885	0.550115
					0.415	5.76589e-05	1.90818e-09	5.11603e-10	7.21564e-05									0.415	0.162622	0.837378	0.685239	0.314761	0.734879	0.265121	0.407022	0.592978
					0.406	5.92059e-05	2.14426e-09	5.80098e-10	7.72054e-05									0.406	0.140156	0.859844	0.646297	0.353703	0.699384	0.300616	0.365529	0.634471
					0.397	6.05698e-05	2.39273e-09	6.53537e-10	8.20227e-05									0.397	0.120346	0.879654	0.605312	0.394688	0.661327	0.338673	0.325942	0.674058
					0.388	6.17641e-05	2.65051e-09	7.31236e-10	8.65556e-05									0.388	0.103002	0.896998	0.56279	0.43721	0.621062	0.378938	0.28869	0.71131
					0.379	6.28035e-05	2.91401e-09	8.12292e-10	9.07657e-05									0.379	0.0879071	0.912093	0.519326	0.480674	0.579057	0.420943	0.254092	0.745908
					0.37	6.37033e-05	3.17929e-09	8.95619e-10	9.46289e-05									0.37	0.0748399	0.92516	0.475566	0.524434	0.535876	0.464124	0.222344	0.777656
					0.361	6.44786e-05	3.44232e-09	9.79997e-10	9.81348e-05									0.361	0.0635797	0.93642	0.432179	0.567821	0.49215	0.50785	0.193533	0.806467
					0.352	6.51441e-05	3.69919e-09	1.06414e-09	0.000101284									0.352	0.053915	0.946085	0.389808	0.610192	0.448544	0.551456	0.167651	0.832349
					0.343	6.57133e-05	3.94635e-09	1.14679e-09	0.000104088									0.343	0.0456478	0.954352	0.349037	0.650963	0.405714	0.594286	0.144609	0.855391
					0.334	6.61989e-05	4.18081e-09	1.22676e-09	0.000106564									0.334	0.0385965	0.961403	0.310362	0.689638	0.364273	0.635727	0.124262	0.875738
					0.325	6.6612e-05	4.40024e-09	1.30302e-09	0.000108735									0.325	0.0325973	0.967403	0.274167	0.725833	0.324752	0.675248	0.106421	0.893579
					0.316	6.69627e-05	4.603e-09	1.37476e-09	0.000110627									0.316	0.0275038	0.972496	0.24072	0.75928	0.287579	0.712421	0.0908761	0.909124
					0.307	6.72599e-05	4.7882e-09	1.44136e-09	0.000112266									0.307	0.0231872	0.976813	0.210172	0.789828	0.253066	0.746934	0.0774051	0.922595
					0.298	6.75114e-05	4.95554e-09	1.50245e-09	0.00011368									0.298	0.0195344	0.980466	0.182568	0.817432	0.221408	0.778592	0.0657864	0.934214
					0.289	6.7724e-05	5.1053e-09	1.55787e-09	0.000114894									0.289	0.0164474	0.983553	0.157865	0.842135	0.192689	0.807311	0.0558062	0.944194
					0.28	6.79034e-05	5.23816e-09	1.60764e-09	0.000115934									0.28	0.0138414	0.986159	0.135949	0.864051	0.166896	0.833104	0.0472635	0.952736
					0.271	6.80548e-05	5.35513e-09	1.65194e-09	0.000116821									0.271	0.0116433	0.988357	0.116654	0.883346	0.14394	0.85606	0.0399731	0.960027
					0.262	6.81823e-05	5.45742e-09	1.69105e-09	0.000117576									0.262	0.00979089	0.990209	0.0997811	0.900219	0.123673	0.876327	0.0337674	0.966233
					0.253	6.82897e-05	5.54634e-09	1.72533e-09	0.000118217									0.253	0.00823071	0.991769	0.0851136	0.914886	0.105907	0.894093	0.0284966	0.971503
					0.244	6.83802e-05	5.62324e-09	1.7552e-09	0.000118761									0.244	0.00691742	0.993083	0.0724287	0.927571	0.0904295	0.909571	0.024028	0.975972
					0.235	6.84563e-05	5.68945e-09	1.78107e-09	0.000119221									0.235	0.00581244	0.994188	0.0615072	0.938493	0.077019	0.922981	0.0202455	0.979754
					0.226	6.85203e-05	5.74624e-09	1.80339e-09	0.00011961									0.226	0.0048831	0.995117	0.05214	0.94786	0.0654542	0.934546	0.0170481	0.982952
					0.217	6.85741e-05	5.79478e-09	1.82256e-09	0.000119939									0.217	0.00410174	0.995898	0.0441323	0.955868	0.0555214	0.944479	0.0143482	0.985652
					0.208	6.86193e-05	5.83617e-09	1.83896e-09	0.000120216									0.208	0.00344498	0.996555	0.037306	0.962694	0.0470201	0.95298	0.0120707	0.987929
					0.199	6.86573e-05	5.87136e-09	1.85296e-09	0.00012045									0.199	0.00289307	0.997107	0.0315008	0.968499	0.0397657	0.960234	0.010151	0.989849
					0.19	6.86892e-05	5.90123e-09	1.86488e-09	0.000120646									0.19	0.00242936	0.997571	0.026574	0.973426	0.0335911	0.966409	0.0085339	0.991466
					0.181	6.8716e-05	5.92653e-09	1.875e-09	0.000120812									0.181	0.00203983	0.99796	0.0223999	0.9776	0.0283469	0.971653	0.00717258	0.992827
					0.172	6.87386e-05	5.94794e-09	1.88358e-09	0.000120951									0.172	0.00171264	0.998287	0.0188688	0.981131	0.0239012	0.976099	0.00602709	0.993973
					0.163	6.87575e-05	5.96602e-09	1.89084e-09	0.000121069									0.163	0.00143787	0.998562	0.0158852	0.984115	0.0201383	0.979862	0.00506361	0.994936
					0.154	6.87734e-05	5.98129e-09	1.89698e-09	0.000121167									0.154	0.00120712	0.998793	0.0133671	0.986633	0.0169575	0.983042	0.00425349	0.995747
					0.145	6.87867e-05	5.99416e-09	1.90216e-09	0.00012125									0.145	0.00101337	0.998987	0.0112435	0.988757	0.0142718	0.985728	0.00357251	0.996427
					0.136	6.87979e-05	6.00501e-09	1.90653e-09	0.00012132									0.136	0.000850685	0.999149	0.00945405	0.990546	0.0120063	0.987994	0.00300023	0.997
					0.127	6.88073e-05	6.01415e-09	1.91021e-09	0.000121378									0.127	0.000714101	0.999286	0.00794712	0.992053	0.0100967	0.989903	0.00251939	0.997481
					0.118	6.88152e-05	6.02184e-09	1.91332e-09	0.000121427									0.118	0.000599434	0.999401	0.00667877	0.993321	0.00848818	0.991512	0.00211545	0.997885
					0.109	6.88218e-05	6.02831e-09	1.91593e-09	0.000121469									0.109	0.00050317	0.999497	0.0056117	0.994388	0.0071341	0.992866	0.00177616	0.998224
