# Supplementary material for: Voltammetric Kinetic Studies of Electrode Reactions: Guidelines for Detailed Understanding of Their Fundamentals
Source: J Chem Educ. 2022 Dec 27;100(2):697–706. doi: 10.1021/acs.jchemed.2c00944 (PMC9933535; doi:10.1021/acs.jchemed.2c00944)
Supplement: Supplementary file 1 — ed2c00944_si_001.zip [file ed2c00944_si_001.zip › SI - Practical example 2.xlsm]

## Sheet: Theoretical response
Input data					Potential (V)	I (A) macroelectrode	I (A) spherical	I (A) disc	I (A) RDE									Potential (V)	cOs /cO* macroelectrode	cRs /cO* macroelectrode	cOs /cO* spherical	cRs /cO* spherical	cOs /cO* disc	cRs /cO* disc	cOs /cO* RDE	cRs /cO* RDE
Technique					-0.01	1.64118e-07	1.02898e-12	2.60512e-13	2.55775e-07									-0.01	0.998808	0.00119174	0.99983	0.000169734	0.999865	0.000135001	0.999765	0.000235005
E_initial (V) =	0				-0.015	1.91599e-07	1.17437e-12	2.97093e-13	2.92332e-07									-0.015	0.998609	0.0013913	0.999806	0.000193715	0.999846	0.000153958	0.999731	0.000268593
E_final (V) =	-0.5				-0.02	2.23441e-07	1.33998e-12	3.38749e-13	3.34009e-07									-0.02	0.998377	0.00162252	0.999779	0.000221035	0.999824	0.000175545	0.999693	0.000306886
Points =	100				-0.025	2.60298e-07	1.52863e-12	3.86179e-13	3.81516e-07									-0.025	0.99811	0.00189015	0.999748	0.000252152	0.9998	0.000200124	0.999649	0.000350535
					-0.03	3.02914e-07	1.74347e-12	4.40176e-13	4.35658e-07									-0.03	0.9978	0.0021996	0.999712	0.000287591	0.999772	0.000228106	0.9996	0.000400281
System					-0.035	3.52141e-07	1.98812e-12	5.01646e-13	4.97351e-07									-0.035	0.997443	0.00255706	0.999672	0.000327947	0.99974	0.000259961	0.999543	0.000456964
DO (cm2/s) =	1e-05				-0.04	4.08947e-07	2.26669e-12	5.71615e-13	5.67637e-07									-0.04	0.99703	0.00296956	0.999626	0.000373897	0.999704	0.00029622	0.999478	0.000521542
DR (cm2/s) =	1e-05				-0.045	4.74437e-07	2.58383e-12	6.51253e-13	6.477e-07									-0.045	0.996555	0.00344511	0.999574	0.000426211	0.999663	0.00033749	0.999405	0.000595104
k0' (cm/s) =	0.00017				-0.05	5.49864e-07	2.94486e-12	7.41889e-13	7.38889e-07									-0.05	0.996007	0.00399283	0.999514	0.000485765	0.999616	0.000384459	0.999321	0.000678887
a =	0.66				-0.055	6.36657e-07	3.35582e-12	8.45033e-13	8.42733e-07									-0.055	0.995377	0.00462307	0.999446	0.000553552	0.999562	0.000437909	0.999226	0.000774299
E0' (V) =	-0.16				-0.06	7.36433e-07	3.82355e-12	9.62403e-13	9.60973e-07									-0.06	0.994652	0.00534759	0.999369	0.000630706	0.999501	0.000498732	0.999117	0.000882938
cO* (mM) =	1				-0.065	8.51029e-07	4.35585e-12	1.09595e-12	1.09559e-06									-0.065	0.99382	0.00617973	0.999281	0.000718511	0.999432	0.000567939	0.998993	0.00100662
		m_O (cm/s)	m_R (cm/s)		-0.07	9.82527e-07	4.96158e-12	1.2479e-12	1.24883e-06									-0.07	0.992865	0.0071346	0.999182	0.000818429	0.999353	0.000646679	0.998853	0.00114741
Electrodes					-0.075	1.13328e-06	5.65082e-12	1.42076e-12	1.42324e-06									-0.075	0.991771	0.0082293	0.999068	0.000932121	0.999264	0.00073626	0.998692	0.00130767
Macroelectrode		0.00178412	0.00178412		-0.08	1.30595e-06	6.435e-12	1.61741e-12	1.62173e-06									-0.08	0.990517	0.00948314	0.998939	0.00106147	0.999162	0.000838168	0.99851	0.00149004
Area (cm2) =	0.8				-0.085	1.50354e-06	7.32713e-12	1.84111e-12	1.8476e-06									-0.085	0.989082	0.0109179	0.998791	0.00120863	0.999046	0.00095409	0.998302	0.00169756
Pulse time (s) =	1				-0.09	1.72942e-06	8.34196e-12	2.09555e-12	2.10458e-06									-0.09	0.987442	0.0125582	0.998624	0.00137603	0.998914	0.00108595	0.998066	0.00193367
Spherical ultramicroelectrode		0.02	0.02		-0.095	1.98741e-06	9.49628e-12	2.38494e-12	2.39692e-06									-0.095	0.985568	0.0144315	0.998434	0.00156644	0.998764	0.00123591	0.997798	0.00220228
Radius (um) =	5				-0.1	2.28176e-06	1.08091e-11	2.71405e-12	2.72945e-06									-0.1	0.983431	0.0165689	0.998217	0.001783	0.998594	0.00140647	0.997492	0.0025078
Disc ultramicroelectrode		0.0254648	0.0254648		-0.105	2.61724e-06	1.23021e-11	3.08832e-12	3.10764e-06									-0.105	0.980995	0.0190051	0.997971	0.00202928	0.9984	0.00160042	0.997145	0.00285528
Radius (um) =	5				-0.11	2.99919e-06	1.39999e-11	3.5139e-12	3.53769e-06									-0.11	0.978221	0.0217786	0.997691	0.00230932	0.998179	0.00182096	0.99675	0.00325041
RDE		0.0141004	0.0141004		-0.115	3.43354e-06	1.59301e-11	3.99778e-12	4.02663e-06									-0.115	0.975067	0.0249326	0.997372	0.00262773	0.997928	0.00207171	0.9963	0.00369965
Kinematic viscosity (cm2/s) =	0.009132				-0.12	3.92685e-06	1.81246e-11	4.5479e-12	4.58246e-06									-0.12	0.971485	0.0285147	0.99701	0.0029897	0.997643	0.00235679	0.99579	0.00421034
Angular frequency (rad/s) =	500				-0.125	4.48639e-06	2.0619e-11	5.17327e-12	5.21419e-06									-0.125	0.967422	0.0325778	0.996599	0.00340117	0.997319	0.00268087	0.995209	0.00479077
Area (cm2) =	0.8				-0.13	5.12014e-06	2.3454e-11	5.8841e-12	5.93206e-06									-0.13	0.96282	0.0371798	0.996131	0.00386882	0.996951	0.00304923	0.99455	0.00545035
					-0.135	5.83683e-06	2.66758e-11	6.69198e-12	6.74764e-06									-0.135	0.957616	0.042384	0.9956	0.00440025	0.996532	0.00346789	0.9938	0.0061997
					-0.14	6.64594e-06	3.03363e-11	7.61004e-12	7.67401e-06									-0.14	0.951741	0.0482594	0.994996	0.00500406	0.996056	0.00394364	0.992949	0.00705084
					-0.145	7.55771e-06	3.44946e-11	8.65315e-12	8.72596e-06									-0.145	0.94512	0.0548802	0.99431	0.00568999	0.995516	0.0044842	0.991983	0.00801737
					-0.15	8.58308e-06	3.92174e-11	9.83817e-12	9.92017e-06									-0.15	0.937674	0.0623259	0.993531	0.00646904	0.994902	0.0050983	0.990885	0.0091146
					-0.155	9.73366e-06	4.45803e-11	1.11842e-11	1.12755e-05									-0.155	0.929319	0.0706808	0.992646	0.00735366	0.994204	0.00579581	0.98964	0.0103598
					-0.16	1.10216e-05	5.06684e-11	1.27127e-11	1.2813e-05									-0.16	0.919967	0.080033	0.991642	0.00835792	0.993412	0.00658792	0.988227	0.0117725
					-0.165	1.24594e-05	5.75779e-11	1.44482e-11	1.45566e-05									-0.165	0.909526	0.0904735	0.990502	0.00949766	0.992513	0.00748726	0.986625	0.0133746
					-0.17	1.40598e-05	6.54171e-11	1.64181e-11	1.65331e-05									-0.17	0.897905	0.102095	0.989209	0.0107908	0.991492	0.0085081	0.984809	0.0151906
					-0.175	1.58353e-05	7.43081e-11	1.86535e-11	1.87724e-05									-0.175	0.885012	0.114988	0.987743	0.0122574	0.990333	0.00966651	0.982752	0.017248
					-0.18	1.77983e-05	8.43879e-11	2.11893e-11	2.13081e-05									-0.18	0.870758	0.129242	0.98608	0.0139201	0.989019	0.0109806	0.980422	0.0195778
					-0.185	1.996e-05	9.58106e-11	2.40651e-11	2.41777e-05									-0.185	0.855061	0.144939	0.984196	0.0158043	0.987529	0.0124709	0.977786	0.0222143
					-0.19	2.23305e-05	1.08748e-10	2.7325e-11	2.74227e-05									-0.19	0.837848	0.162152	0.982062	0.0179384	0.98584	0.0141603	0.974804	0.0251959
					-0.195	2.49178e-05	1.23394e-10	3.10187e-11	3.10895e-05									-0.195	0.81906	0.18094	0.979646	0.0203543	0.983926	0.0160744	0.971435	0.0285649
					-0.2	2.77276e-05	1.39963e-10	3.52019e-11	3.52292e-05									-0.2	0.798656	0.201344	0.976913	0.0230873	0.981758	0.0182422	0.967632	0.0323685
					-0.205	3.07626e-05	1.58693e-10	3.99366e-11	3.98982e-05									-0.205	0.776618	0.223382	0.973823	0.026177	0.979304	0.0206958	0.963342	0.0366583
					-0.21	3.40217e-05	1.79851e-10	4.52923e-11	4.51581e-05									-0.21	0.752952	0.247048	0.970333	0.029667	0.976529	0.0234712	0.958509	0.0414911
					-0.215	3.74997e-05	2.03728e-10	5.13459e-11	5.10764e-05									-0.215	0.727696	0.272304	0.966394	0.0336056	0.973392	0.0266083	0.953071	0.0469288
					-0.22	4.11867e-05	2.30647e-10	5.81829e-11	5.77261e-05									-0.22	0.700924	0.299076	0.961954	0.038046	0.969849	0.0301513	0.946962	0.0530385
					-0.225	4.50679e-05	2.60961e-10	6.58974e-11	6.51856e-05									-0.225	0.67274	0.32726	0.956954	0.0430463	0.965851	0.0341491	0.940108	0.0598922
					-0.23	4.91235e-05	2.95052e-10	7.45932e-11	7.35387e-05									-0.23	0.643291	0.356709	0.95133	0.0486698	0.961345	0.0386554	0.932433	0.067567
					-0.235	5.33289e-05	3.33336e-10	8.43836e-11	8.2874e-05									-0.235	0.612753	0.387247	0.945015	0.0549849	0.956271	0.0437289	0.923856	0.0761442
					-0.24	5.76553e-05	3.76259e-10	9.53919e-11	9.32837e-05									-0.24	0.581337	0.418663	0.937935	0.0620652	0.950566	0.0494336	0.914291	0.0857087
					-0.245	6.20697e-05	4.24295e-10	1.07751e-10	0.000104863									-0.245	0.549282	0.450718	0.930011	0.0699888	0.944162	0.0558385	0.903652	0.0963476
					-0.25	6.65369e-05	4.77943e-10	1.21605e-10	0.000117708									-0.25	0.516844	0.483156	0.921162	0.0788382	0.936982	0.0630176	0.891851	0.108149
					-0.255	7.10196e-05	5.37721e-10	1.37105e-10	0.000131913									-0.255	0.484293	0.515707	0.911301	0.0886988	0.92895	0.0710498	0.878799	0.121201
					-0.26	7.54801e-05	6.04161e-10	1.5441e-10	0.00014757									-0.26	0.451902	0.548098	0.900342	0.0996583	0.919982	0.0800177	0.864414	0.135586
					-0.265	7.98817e-05	6.77798e-10	1.73687e-10	0.000164763									-0.265	0.41994	0.58006	0.888195	0.111805	0.909993	0.0900072	0.848616	0.151384
					-0.27	8.41895e-05	7.59155e-10	1.95104e-10	0.000183567									-0.27	0.388659	0.611341	0.874775	0.125225	0.898894	0.101106	0.83134	0.16866
					-0.275	8.83717e-05	8.48732e-10	2.18832e-10	0.00020404									-0.275	0.358291	0.641709	0.859999	0.140001	0.886598	0.113402	0.812529	0.187471
					-0.28	9.24002e-05	9.46984e-10	2.45037e-10	0.000226224									-0.28	0.329038	0.670962	0.843792	0.156208	0.873018	0.126982	0.792147	0.207853
					-0.285	9.62518e-05	1.0543e-09	2.73876e-10	0.000250135									-0.285	0.301069	0.698931	0.826089	0.173911	0.858073	0.141927	0.770177	0.229823
					-0.29	9.99078e-05	1.171e-09	3.05493e-10	0.000275764									-0.29	0.274521	0.725479	0.80684	0.19316	0.841689	0.158311	0.746629	0.253371
					-0.295	0.000103355	1.29725e-09	3.40008e-10	0.000303067									-0.295	0.249492	0.750508	0.786014	0.213986	0.823803	0.176197	0.721544	0.278456
					-0.3	0.000106584	1.43312e-09	3.77515e-10	0.000331966									-0.3	0.226046	0.773954	0.763602	0.236398	0.804366	0.195634	0.694991	0.305009
					-0.305	0.00010959	1.5785e-09	4.1807e-10	0.000362348									-0.305	0.204213	0.795787	0.739621	0.260379	0.78335	0.21665	0.667076	0.332924
					-0.31	0.000112374	1.73311e-09	4.61684e-10	0.00039406									-0.31	0.183997	0.816003	0.714119	0.285881	0.760748	0.239252	0.637939	0.362061
					-0.315	0.000114939	1.89644e-09	5.08316e-10	0.000426914									-0.315	0.165375	0.834625	0.687176	0.312824	0.736583	0.263417	0.607753	0.392247
					-0.32	0.00011729	2.06781e-09	5.57868e-10	0.000460687									-0.32	0.148301	0.851699	0.658909	0.341091	0.710904	0.289096	0.576723	0.423277
					-0.325	0.000119436	2.2463e-09	6.10174e-10	0.000495131									-0.325	0.132715	0.867285	0.629465	0.370535	0.683798	0.316202	0.545076	0.454924
					-0.33	0.000121388	2.43082e-09	6.65006e-10	0.000529974									-0.33	0.118544	0.881456	0.599028	0.400972	0.655383	0.344617	0.513062	0.486938
					-0.335	0.000123156	2.62009e-09	7.22068e-10	0.000564932									-0.335	0.105706	0.894294	0.567808	0.432192	0.625813	0.374187	0.480943	0.519057
					-0.34	0.000124752	2.81267e-09	7.81e-10	0.000599719									-0.34	0.0941133	0.905887	0.536041	0.463959	0.595273	0.404727	0.448981	0.551019
					-0.345	0.00012619	3.00704e-09	8.41391e-10	0.000634051									-0.345	0.0836758	0.916324	0.503979	0.496021	0.563978	0.436022	0.417437	0.582563
					-0.35	0.00012748	3.2016e-09	9.02779e-10	0.000667663									-0.35	0.0743034	0.925697	0.471885	0.528115	0.532166	0.467834	0.386555	0.613445
					-0.355	0.000128637	3.39476e-09	9.64676e-10	0.000700309									-0.355	0.0659074	0.934093	0.440023	0.559977	0.50009	0.49991	0.35656	0.64344
					-0.36	0.00012967	3.58496e-09	1.02657e-09	0.000731773									-0.36	0.0584019	0.941598	0.408649	0.591351	0.468014	0.531986	0.32765	0.67235
					-0.365	0.000130592	3.77076e-09	1.08796e-09	0.000761875									-0.365	0.0517053	0.948295	0.378002	0.621998	0.436201	0.563799	0.299993	0.700007
					-0.37	0.000131414	3.95082e-09	1.14835e-09	0.00079047									-0.37	0.0457404	0.95426	0.3483	0.6517	0.404905	0.595095	0.27372	0.72628
					-0.375	0.000132145	4.124e-09	1.20729e-09	0.00081745									-0.375	0.0404353	0.959565	0.319733	0.680267	0.374363	0.625637	0.248931	0.751069
					-0.38	0.000132793	4.28935e-09	1.26435e-09	0.000842746									-0.38	0.0357233	0.964277	0.292457	0.707543	0.344791	0.655209	0.225689	0.774311
					-0.385	0.000133369	4.44613e-09	1.31919e-09	0.000866321									-0.385	0.031543	0.968457	0.266597	0.733403	0.316375	0.683625	0.204029	0.795971
					-0.39	0.000133879	4.59378e-09	1.3715e-09	0.00088817									-0.39	0.0278383	0.972162	0.242242	0.757758	0.289266	0.710734	0.183954	0.816046
					-0.395	0.000134331	4.73198e-09	1.42106e-09	0.000908316									-0.395	0.0245582	0.975442	0.219446	0.780554	0.263585	0.736415	0.165443	0.834557
					-0.4	0.000134731	4.86057e-09	1.4677e-09	0.000926803									-0.4	0.0216564	0.978344	0.198234	0.801766	0.239416	0.760584	0.148457	0.851543
					-0.405	0.000135084	4.97958e-09	1.51132e-09	0.000943695									-0.405	0.019091	0.980909	0.178603	0.821397	0.216811	0.783189	0.132938	0.867062
					-0.41	0.000135396	5.08916e-09	1.55188e-09	0.000959066									-0.41	0.0168246	0.983175	0.160528	0.839472	0.195791	0.804209	0.118814	0.881186
					-0.415	0.000135672	5.18959e-09	1.5894e-09	0.000973004									-0.415	0.0148234	0.985177	0.143961	0.856039	0.176351	0.823649	0.106008	0.893992
					-0.42	0.000135915	5.28125e-09	1.62392e-09	0.000985601									-0.42	0.0130573	0.986943	0.128842	0.871158	0.15846	0.84154	0.0944345	0.905566
					-0.425	0.000136129	5.36457e-09	1.65554e-09	0.000996951									-0.425	0.0114992	0.988501	0.115097	0.884903	0.142071	0.857929	0.0840058	0.915994
					-0.43	0.000136319	5.44005e-09	1.68439e-09	0.00100715									-0.43	0.0101253	0.989875	0.102646	0.897354	0.127122	0.872878	0.074634	0.925366
					-0.435	0.000136485	5.50821e-09	1.71061e-09	0.0010163									-0.435	0.00891422	0.991086	0.0914028	0.908597	0.113537	0.886463	0.0662322	0.933768
					-0.44	0.000136632	5.56958e-09	1.73434e-09	0.00102448									-0.44	0.0078469	0.992153	0.0812797	0.91872	0.101236	0.898764	0.0587163	0.941284
					-0.445	0.000136762	5.6247e-09	1.75577e-09	0.00103178									-0.445	0.00690654	0.993093	0.0721887	0.927811	0.0901321	0.909868	0.0520058	0.947994
					-0.45	0.000136876	5.67407e-09	1.77506e-09	0.00103829									-0.45	0.00607825	0.993922	0.0640436	0.935956	0.0801376	0.919862	0.0460248	0.953975
					-0.455	0.000136976	5.71822e-09	1.79237e-09	0.00104408									-0.455	0.00534881	0.994651	0.0567614	0.943239	0.0711647	0.928835	0.0407022	0.959298
					-0.46	0.000137065	5.75762e-09	1.80788e-09	0.00104923									-0.46	0.00470653	0.995293	0.0502628	0.949737	0.0631276	0.936872	0.0359719	0.964028
					-0.465	0.000137143	5.79272e-09	1.82174e-09	0.0010538									-0.465	0.00414108	0.995859	0.0444732	0.955527	0.0559435	0.944056	0.0317732	0.968227
					-0.47	0.000137211	5.82394e-09	1.83411e-09	0.00105785									-0.47	0.00364335	0.996357	0.0393229	0.960677	0.0495338	0.950466	0.0280504	0.97195
					-0.475	0.000137272	5.85168e-09	1.84513e-09	0.00106144									-0.475	0.00320527	0.996795	0.0347474	0.965253	0.0438244	0.956176	0.0247526	0.975247
					-0.48	0.000137325	5.87629e-09	1.85493e-09	0.00106462									-0.48	0.00281973	0.99718	0.0306872	0.969313	0.0387463	0.961254	0.0218338	0.978166
					-0.485	0.000137371	5.89811e-09	1.86363e-09	0.00106743									-0.485	0.00248047	0.99752	0.0270882	0.972912	0.0342356	0.965764	0.0192525	0.980748
					-0.49	0.000137412	5.91743e-09	1.87136e-09	0.00106991									-0.49	0.00218195	0.997818	0.0239009	0.976099	0.0302334	0.969767	0.016971	0.983029
					-0.495	0.000137449	5.93453e-09	1.8782e-09	0.0010721									-0.495	0.00191929	0.998081	0.0210805	0.97892	0.0266862	0.973314	0.0149558	0.985044
